# Supplementary material for: Electrospinning of Cyclodextrin–Oligolactide Derivatives
Source: Biomolecules. 2023 Jan 19;13(2):203. doi: 10.3390/biom13020203 (PMC9953490; doi:10.3390/biom13020203)
Supplement: Supplementary file 1 [file biomolecules-13-00203-s001.zip]

Archive with 1 entries (1 files):
- biomolecules-2139275-supplementary.pdf
